# Supplementary material for: Zinc deficiency and advanced liver fibrosis among HIV and hepatitis C co-infected anti-retroviral naïve persons with alcohol use in Russia
Source: PLoS One. 2019 Jun 27;14(6):e0218852. doi: 10.1371/journal.pone.0218852 (PMC6597160; doi:10.1371/journal.pone.0218852)
Supplement: S1 File — (CSV) [file pone.0218852.s001.csv]

Subject ID	Age	Gender	CD4 count	CD4 count (3 categories)	ZINC level (mg/l)	Zinc level (2 categories)	Zinc terile	FIB4	Log10 of HIV viral load	HIV viral load	Has a doctor ever told you that you had the hepatitis C virus?	Chronic Hepatitis B	Did you use cocaine or crack by itself in the last 30 days prior to today?	BMI	Years since first positive HIV test	Alcohol consumption, past 30 days	Injection drug use in past 30 days	Fibroscan result	Alcohol dependence or alcohol abuse	APRI	Fibrosis
65006	27	[1] Male	526.88	[3] >500	0.7579	[0] Greater than or eq 0.75	[1] Lowest zinc level tertile	0.99	4.9268	84482	[1] Yes	[0] No	[0] No	21.55	2.5	[1] Heavy drinking, 30 days	[0] No	.	[1] Yes	0.5706	[0] No
65028	38	[2] Female	554.40	[3] >500	0.7715	[0] Greater than or eq 0.75	[2] Middle zinc level tertile	3.28	2.3979	250	[1] Yes	[1] Yes	[0] No	24.17	4.7	[1] Heavy drinking, 30 days	[1] Yes	.	[1] Yes	1.0677	[1] Yes
65030	40	[1] Male	441.45	[2] 350-500	1.0768	[0] Greater than or eq 0.75	[3] Highest zinc level tertile	1.10	2.3979	250	[1] Yes	[1] Yes	[0] No	20.68	8.5	[1] Heavy drinking, 30 days	[1] Yes	.	[1] Yes	0.2772	[0] No
65031	39	[1] Male	410.04	[2] 350-500	0.9820	[0] Greater than or eq 0.75	[3] Highest zinc level tertile	1.28	3.6753	4735	[1] Yes	[1] Yes	[0] No	19.82	3.2	[1] Heavy drinking, 30 days	[1] Yes	.	[1] Yes	0.3428	[0] No
65037	35	[2] Female	537.60	[3] >500	1.3619	[0] Greater than or eq 0.75	[3] Highest zinc level tertile	2.45	4.5127	32564	[1] Yes	[0] No	[0] No	24.98	1.9	[2] Moderate drinking, 30 days	[0] No	3.7	[0] No	0.9443	[0] No
65047	35	[1] Male	1255.50	[3] >500	1.1169	[0] Greater than or eq 0.75	[3] Highest zinc level tertile	0.94	2.3979	250	[1] Yes	[0] No	[0] No	25.25	6.7	[1] Heavy drinking, 30 days	[0] No	.	[1] Yes	1.0630	[0] No
65057	32	[1] Male	304.00	[1] <350	1.5190	[0] Greater than or eq 0.75	[3] Highest zinc level tertile	3.19	5.4779	300541	[1] Yes	[1] Yes	[0] No	23.15	11.9	[1] Heavy drinking, 30 days	[1] Yes	.	[1] Yes	2.6678	[1] Yes
65060	39	[1] Male	427.16	[2] 350-500	1.1131	[0] Greater than or eq 0.75	[3] Highest zinc level tertile	1.00	2.3979	250	[1] Yes	[0] No	[0] No	23.12	7.0	[1] Heavy drinking, 30 days	[1] Yes	.	[1] Yes	0.4111	[0] No
65062	34	[2] Female	194.58	[1] <350	0.4988	[1] Below 0.75	[1] Lowest zinc level tertile	4.55	6.4597	2882219	[1] Yes	[1] Yes	[0] No	18.59	13.5	[1] Heavy drinking, 30 days	[1] Yes	.	[0] No	3.5776	[1] Yes
65068	32	[1] Male	107.03	[1] <350	1.0261	[0] Greater than or eq 0.75	[3] Highest zinc level tertile	1.22	5.2359	172159	[1] Yes	[0] No	[0] No	21.13	5.0	[1] Heavy drinking, 30 days	[1] Yes	.	[1] Yes	0.4589	[0] No
65069	32	[1] Male	256.36	[1] <350	0.7149	[1] Below 0.75	[1] Lowest zinc level tertile	0.97	4.0202	10475	[1] Yes	[0] No	[0] No	21.37	7.8	[1] Heavy drinking, 30 days	[1] Yes	.	[1] Yes	0.5049	[0] No
65070	30	[1] Male	194.02	[1] <350	0.7473	[1] Below 0.75	[1] Lowest zinc level tertile	19.92	5.4613	289257	[1] Yes	[0] No	[0] No	24.84	7.0	[1] Heavy drinking, 30 days	[1] Yes	.	[1] Yes	13.8996	[1] Yes
65071	25	[1] Male	561.26	[3] >500	0.7368	[1] Below 0.75	[1] Lowest zinc level tertile	0.87	2.3979	250	[1] Yes	[1] Yes	[0] No	23.84	7.6	[1] Heavy drinking, 30 days	[0] No	.	[1] Yes	0.6683	[0] No
65074	26	[2] Female	655.65	[3] >500	1.2041	[0] Greater than or eq 0.75	[3] Highest zinc level tertile	0.61	5.1470	140290	[1] Yes	[0] No	[0] No	21.33	3.1	[1] Heavy drinking, 30 days	[0] No	.	[1] Yes	0.3062	[0] No
65075	29	[1] Male	131.95	[1] <350	1.3770	[0] Greater than or eq 0.75	[3] Highest zinc level tertile	1.44	5.4678	293602	[0] No	[1] Yes	[0] No	19.03	6.0	[1] Heavy drinking, 30 days	[0] No	.	[1] Yes	0.9089	[0] No
65081	35	[1] Male	1148.40	[3] >500	0.4893	[1] Below 0.75	[1] Lowest zinc level tertile	1.09	4.7787	60081	[1] Yes	[0] No	[0] No	19.47	5.5	[1] Heavy drinking, 30 days	[0] No	.	[1] Yes	0.4019	[0] No
65085	21	[1] Male	248.64	[1] <350	0.3274	[1] Below 0.75	[1] Lowest zinc level tertile	1.77	3.1139	1300	[1] Yes	[0] No	[0] No	21.85	4.4	[1] Heavy drinking, 30 days	[1] Yes	.	[0] No	2.1724	[1] Yes
65092	31	[1] Male	442.86	[2] 350-500	0.9232	[0] Greater than or eq 0.75	[2] Middle zinc level tertile	1.35	4.2987	19892	[1] Yes	[0] No	[0] No	22.02	0.2	[1] Heavy drinking, 30 days	[0] No	.	[1] Yes	0.9957	[0] No
65097	36	[1] Male	692.87	[3] >500	1.0209	[0] Greater than or eq 0.75	[3] Highest zinc level tertile	1.13	4.9879	97242	[1] Yes	[0] No	[0] No	22.10	14.2	[1] Heavy drinking, 30 days	[0] No	.	[1] Yes	0.5076	[0] No
65098	25	[1] Male	264.96	[1] <350	0.7417	[1] Below 0.75	[1] Lowest zinc level tertile	1.04	4.8442	69852	[1] Yes	[0] No	[0] No	20.72	0.6	[1] Heavy drinking, 30 days	[0] No	.	[1] Yes	0.4482	[0] No
65103	37	[2] Female	825.00	[3] >500	1.2797	[0] Greater than or eq 0.75	[3] Highest zinc level tertile	0.66	6.6083	4058303	[1] Yes	[0] No	[0] No	21.30	9.9	[1] Heavy drinking, 30 days	[0] No	.	[0] No	0.8080	[0] No
65105	32	[1] Male	397.67	[2] 350-500	0.2660	[1] Below 0.75	[1] Lowest zinc level tertile	0.86	3.7414	5513	[1] Yes	[0] No	[0] No	24.26	9.1	[1] Heavy drinking, 30 days	[0] No	.	[1] Yes	0.4028	[0] No
65107	39	[1] Male	338.10	[1] <350	1.0479	[0] Greater than or eq 0.75	[3] Highest zinc level tertile	1.54	4.3189	20842	[0] No	[0] No	[0] No	25.50	13.1	[1] Heavy drinking, 30 days	[0] No	7.1	[1] Yes	0.5863	[0] No
65112	30	[1] Male	131.84	[1] <350	0.8218	[0] Greater than or eq 0.75	[2] Middle zinc level tertile	2.95	6.2615	1826060	[1] Yes	[0] No	[0] No	23.57	1.9	[1] Heavy drinking, 30 days	[0] No	5.6	[1] Yes	1.6602	[1] Yes
65123	36	[1] Male	390.39	[2] 350-500	1.0574	[0] Greater than or eq 0.75	[3] Highest zinc level tertile	2.03	2.3979	250	[1] Yes	[1] Yes	[1] Yes	20.52	5.4	[1] Heavy drinking, 30 days	[1] Yes	.	[0] No	1.1824	[0] No
65128	33	[2] Female	1058.40	[3] >500	0.4466	[1] Below 0.75	[1] Lowest zinc level tertile	1.13	3.9948	9882	[1] Yes	[0] No	[0] No	21.60	8.8	[1] Heavy drinking, 30 days	[1] Yes	.	[1] Yes	0.3342	[0] No
65143	33	[2] Female	1421.90	[3] >500	0.6689	[1] Below 0.75	[1] Lowest zinc level tertile	5.30	4.6205	41731	[1] Yes	[1] Yes	[0] No	21.60	2.1	[1] Heavy drinking, 30 days	[1] Yes	.	[1] Yes	2.4948	[1] Yes
65146	30	[1] Male	186.12	[1] <350	1.0508	[0] Greater than or eq 0.75	[3] Highest zinc level tertile	3.56	2.3979	250	[1] Yes	[1] Yes	[0] No	20.08	7.0	[1] Heavy drinking, 30 days	[1] Yes	.	[1] Yes	1.5388	[1] Yes
65147	36	[1] Male	306.36	[1] <350	0.8567	[0] Greater than or eq 0.75	[2] Middle zinc level tertile	1.19	3.7475	5591	[1] Yes	[0] No	[0] No	20.98	15.1	[1] Heavy drinking, 30 days	[1] Yes	.	[1] Yes	0.3982	[0] No
65156	29	[1] Male	745.56	[3] >500	1.2447	[0] Greater than or eq 0.75	[3] Highest zinc level tertile	0.87	4.9321	85529	[1] Yes	[1] Yes	[0] No	31.21	9.9	[2] Moderate drinking, 30 days	[0] No	.	[0] No	0.3960	[0] No
65176	37	[1] Male	487.20	[2] 350-500	0.3697	[1] Below 0.75	[1] Lowest zinc level tertile	6.78	4.9355	86207	[1] Yes	[1] Yes	[0] No	23.60	13.8	[1] Heavy drinking, 30 days	[1] Yes	.	[1] Yes	2.5747	[1] Yes
65177	35	[1] Male	774.56	[3] >500	0.8346	[0] Greater than or eq 0.75	[2] Middle zinc level tertile	0.90	3.9576	9070	[1] Yes	[0] No	[0] No	23.36	13.3	[1] Heavy drinking, 30 days	[1] Yes	.	[1] Yes	0.4059	[0] No
65187	36	[1] Male	639.60	[3] >500	1.1514	[0] Greater than or eq 0.75	[3] Highest zinc level tertile	1.14	4.2405	17400	[1] Yes	[0] No	[0] No	20.06	14.1	[1] Heavy drinking, 30 days	[0] No	.	[0] No	0.4183	[0] No
65193	31	[1] Male	293.55	[1] <350	0.8149	[0] Greater than or eq 0.75	[2] Middle zinc level tertile	4.97	2.3979	250	[1] Yes	[1] Yes	[0] No	20.45	12.7	[1] Heavy drinking, 30 days	[1] Yes	.	[1] Yes	4.1349	[1] Yes
65195	32	[1] Male	250.75	[1] <350	0.6647	[1] Below 0.75	[1] Lowest zinc level tertile	1.62	3.6726	4705	[1] Yes	[0] No	[0] No	21.46	15.7	[1] Heavy drinking, 30 days	[0] No	7.8	[1] Yes	1.0135	[0] No
65196	31	[1] Male	648.72	[3] >500	0.7170	[1] Below 0.75	[1] Lowest zinc level tertile	0.64	3.6848	4840	[1] Yes	[0] No	[0] No	25.88	3.0	[1] Heavy drinking, 30 days	[0] No	.	[1] Yes	0.2754	[0] No
65199	36	[1] Male	514.04	[3] >500	1.4184	[0] Greater than or eq 0.75	[3] Highest zinc level tertile	0.98	3.9721	9378	[1] Yes	[0] No	[0] No	23.45	1.1	[1] Heavy drinking, 30 days	[0] No	.	[1] Yes	0.3893	[0] No
65206	31	[2] Female	494.10	[2] 350-500	0.6620	[1] Below 0.75	[1] Lowest zinc level tertile	1.25	2.7604	576	[1] Yes	[1] Yes	[0] No	21.16	5.3	[2] Moderate drinking, 30 days	[0] No	.	[0] No	0.4477	[0] No
65212	45	[2] Female	462.48	[2] 350-500	0.8214	[0] Greater than or eq 0.75	[2] Middle zinc level tertile	3.57	3.7810	6040	[1] Yes	[0] No	[0] No	25.46	2.2	[1] Heavy drinking, 30 days	[0] No	.	[0] No	3.5989	[1] Yes
65219	30	[2] Female	216.58	[1] <350	1.0048	[0] Greater than or eq 0.75	[3] Highest zinc level tertile	7.76	2.3979	250	[1] Yes	[1] Yes	[0] No	20.75	8.9	[1] Heavy drinking, 30 days	[1] Yes	.	[1] Yes	7.0983	[1] Yes
65233	42	[1] Male	323.68	[1] <350	1.1317	[0] Greater than or eq 0.75	[3] Highest zinc level tertile	2.43	5.4219	264183	[1] Yes	[0] No	[0] No	33.08	7.4	[2] Moderate drinking, 30 days	[0] No	8.8	[1] Yes	0.8555	[0] No
65242	37	[1] Male	1017.50	[3] >500	0.7482	[1] Below 0.75	[1] Lowest zinc level tertile	1.31	4.1616	14508	[1] Yes	[0] No	[0] No	22.72	14.4	[1] Heavy drinking, 30 days	.	.	[1] Yes	1.0191	[0] No
65244	20	[2] Female	624.56	[3] >500	0.9065	[0] Greater than or eq 0.75	[2] Middle zinc level tertile	0.47	5.7025	504102	[1] Yes	[0] No	[0] No	24.24	0.1	[1] Heavy drinking, 30 days	[0] No	.	[1] Yes	0.5711	[0] No
65248	24	[2] Female	369.94	[2] 350-500	0.8331	[0] Greater than or eq 0.75	[2] Middle zinc level tertile	1.24	5.7795	601861	[1] Yes	[0] No	[0] No	18.81	0.2	[1] Heavy drinking, 30 days	[0] No	.	[1] Yes	0.6406	[0] No
65251	34	[1] Male	465.00	[2] 350-500	0.9826	[0] Greater than or eq 0.75	[3] Highest zinc level tertile	1.81	4.8968	78849	[1] Yes	[0] No	[0] No	22.91	10.7	[2] Moderate drinking, 30 days	[0] No	6.4	[1] Yes	0.8258	[0] No
65263	35	[1] Male	372.96	[2] 350-500	0.6669	[1] Below 0.75	[1] Lowest zinc level tertile	1.47	4.7212	52625	[1] Yes	[0] No	[0] No	19.88	2.4	[1] Heavy drinking, 30 days	[1] Yes	4.8	[1] Yes	0.7191	[0] No
65267	29	[2] Female	448.44	[2] 350-500	0.6718	[1] Below 0.75	[1] Lowest zinc level tertile	1.53	3.9101	8131	[1] Yes	[0] No	[0] No	21.37	8.5	[1] Heavy drinking, 30 days	[1] Yes	7.6	[1] Yes	0.5324	[0] No
65268	40	[1] Male	769.98	[3] >500	0.8519	[0] Greater than or eq 0.75	[2] Middle zinc level tertile	1.10	3.9695	9321	[1] Yes	[0] No	[0] No	22.88	0.4	[1] Heavy drinking, 30 days	[1] Yes	.	[1] Yes	0.2579	[0] No
65278	34	[1] Male	709.66	[3] >500	0.3340	[1] Below 0.75	[1] Lowest zinc level tertile	0.48	2.3979	250	[1] Yes	[0] No	[0] No	23.51	2.5	[1] Heavy drinking, 30 days	[0] No	.	[1] Yes	0.2005	[0] No
65286	40	[1] Male	387.66	[2] 350-500	0.7459	[1] Below 0.75	[1] Lowest zinc level tertile	2.03	3.7027	5043	[1] Yes	[0] No	[0] No	22.49	14.4	[1] Heavy drinking, 30 days	[0] No	.	[1] Yes	1.1984	[0] No
65293	30	[1] Male	452.79	[2] 350-500	0.7536	[0] Greater than or eq 0.75	[1] Lowest zinc level tertile	0.78	4.4136	25920	[1] Yes	[1] Yes	[0] No	23.41	14.8	[1] Heavy drinking, 30 days	[0] No	.	[1] Yes	0.7477	[0] No
65294	35	[1] Male	923.94	[3] >500	1.2665	[0] Greater than or eq 0.75	[3] Highest zinc level tertile	0.79	4.7742	59454	[1] Yes	[1] Yes	[0] No	25.43	12.4	[1] Heavy drinking, 30 days	[0] No	.	[1] Yes	0.2208	[0] No
65304	27	[1] Male	475.39	[2] 350-500	1.1649	[0] Greater than or eq 0.75	[3] Highest zinc level tertile	1.41	5.4270	267320	[1] Yes	[0] No	[0] No	22.04	1.0	[1] Heavy drinking, 30 days	[1] Yes	.	[1] Yes	1.2843	[0] No
65305	34	[1] Male	229.35	[1] <350	0.8792	[0] Greater than or eq 0.75	[2] Middle zinc level tertile	1.57	2.3979	250	[1] Yes	[0] No	[0] No	21.80	7.1	[1] Heavy drinking, 30 days	[0] No	7.4	[1] Yes	0.4984	[0] No
65314	36	[1] Male	256.80	[1] <350	0.6039	[1] Below 0.75	[1] Lowest zinc level tertile	2.81	4.8634	73012	[1] Yes	[1] Yes	[0] No	21.13	11.4	[1] Heavy drinking, 30 days	[1] Yes	4.3	[1] Yes	0.7596	[0] No
65321	31	[1] Male	740.61	[3] >500	0.7844	[0] Greater than or eq 0.75	[2] Middle zinc level tertile	1.41	4.1963	15714	[1] Yes	[1] Yes	[0] No	21.05	2.0	[1] Heavy drinking, 30 days	[1] Yes	5.6	[1] Yes	0.6023	[0] No
65327	30	[2] Female	469.64	[2] 350-500	0.6388	[1] Below 0.75	[1] Lowest zinc level tertile	0.74	2.9823	960	[1] Yes	[0] No	[0] No	31.20	16.4	[1] Heavy drinking, 30 days	[0] No	.	[0] No	0.4691	[0] No
65334	34	[1] Male	1153.11	[3] >500	0.7351	[1] Below 0.75	[1] Lowest zinc level tertile	1.85	2.3979	250	[1] Yes	[1] Yes	[0] No	22.55	7.6	[1] Heavy drinking, 30 days	[0] No	5.3	[1] Yes	0.8051	[0] No
65343	33	[1] Male	284.24	[1] <350	0.9493	[0] Greater than or eq 0.75	[2] Middle zinc level tertile	3.39	5.3462	221905	[1] Yes	[0] No	[0] No	24.62	1.5	[1] Heavy drinking, 30 days	.	.	[1] Yes	4.1525	[1] Yes
65344	39	[1] Male	260.69	[1] <350	0.9249	[0] Greater than or eq 0.75	[2] Middle zinc level tertile	1.76	3.5333	3414	[-77] Don't Know	[0] No	[0] No	24.69	1.3	[1] Heavy drinking, 30 days	[0] No	.	[0] No	1.3453	[0] No
65350	33	[2] Female	369.42	[2] 350-500	0.8916	[0] Greater than or eq 0.75	[2] Middle zinc level tertile	8.41	4.7068	50908	[1] Yes	[1] Yes	[0] No	24.22	14.1	[1] Heavy drinking, 30 days	[1] Yes	.	[1] Yes	3.7084	[1] Yes
65363	26	[2] Female	697.97	[3] >500	0.2144	[1] Below 0.75	[1] Lowest zinc level tertile	2.43	5.3237	210722	[1] Yes	[0] No	[0] No	19.13	6.8	[1] Heavy drinking, 30 days	[0] No	7.3	[1] Yes	1.7500	[1] Yes
65367	33	[1] Male	26.95	[1] <350	0.8579	[0] Greater than or eq 0.75	[2] Middle zinc level tertile	1.93	5.8084	643339	[1] Yes	[0] No	[0] No	21.13	10.0	[1] Heavy drinking, 30 days	[0] No	9.4	[1] Yes	1.7609	[1] Yes
65371	31	[1] Male	191.54	[1] <350	0.7190	[1] Below 0.75	[1] Lowest zinc level tertile	53.96	5.0367	108820	[1] Yes	[1] Yes	[0] No	20.42	11.4	[2] Moderate drinking, 30 days	[0] No	.	[1] Yes	27.0270	[1] Yes
65372	24	[1] Male	724.00	[3] >500	0.6539	[1] Below 0.75	[1] Lowest zinc level tertile	3.67	5.5628	365414	[1] Yes	[0] No	[0] No	21.47	7.8	[1] Heavy drinking, 30 days	[0] No	.	[1] Yes	2.4453	[1] Yes
65379	41	[1] Male	208.38	[1] <350	2.1672	[0] Greater than or eq 0.75	[3] Highest zinc level tertile	5.18	5.1460	139950	[1] Yes	[1] Yes	[0] No	27.76	11.4	[1] Heavy drinking, 30 days	[0] No	.	[1] Yes	4.0272	[1] Yes
65381	33	[1] Male	579.96	[3] >500	1.1116	[0] Greater than or eq 0.75	[3] Highest zinc level tertile	2.14	4.8265	67062	[1] Yes	[0] No	[0] No	23.53	4.6	[1] Heavy drinking, 30 days	[0] No	8.0	[1] Yes	1.5152	[1] Yes
65384	32	[1] Male	487.05	[2] 350-500	0.6549	[1] Below 0.75	[1] Lowest zinc level tertile	0.82	4.8063	64014	[1] Yes	[0] No	[0] No	26.37	2.2	[1] Heavy drinking, 30 days	[0] No	.	[1] Yes	0.3462	[0] No
65385	34	[1] Male	912.98	[3] >500	0.8225	[0] Greater than or eq 0.75	[2] Middle zinc level tertile	1.10	3.9674	9276	[1] Yes	[1] Yes	[0] No	22.13	9.2	[1] Heavy drinking, 30 days	[0] No	.	[1] Yes	0.5375	[0] No
65386	36	[1] Male	754.11	[3] >500	1.0326	[0] Greater than or eq 0.75	[3] Highest zinc level tertile	1.67	5.3056	202112	[1] Yes	[0] No	[0] No	23.24	12.3	[1] Heavy drinking, 30 days	[0] No	10.3	[1] Yes	0.7075	[0] No
65397	36	[1] Male	151.20	[1] <350	1.0312	[0] Greater than or eq 0.75	[3] Highest zinc level tertile	1.35	6.0485	1118115	[1] Yes	[1] Yes	[0] No	20.52	14.1	[2] Moderate drinking, 30 days	[0] No	.	[1] Yes	1.0371	[0] No
65399	38	[2] Female	294.80	[1] <350	0.8221	[0] Greater than or eq 0.75	[2] Middle zinc level tertile	1.97	4.0031	10072	[1] Yes	[1] Yes	[0] No	21.16	12.5	[1] Heavy drinking, 30 days	[0] No	7.6	[1] Yes	0.9411	[0] No
65402	32	[1] Male	548.70	[3] >500	0.6116	[1] Below 0.75	[1] Lowest zinc level tertile	1.94	2.3979	250	[1] Yes	[0] No	[0] No	24.49	11.2	[1] Heavy drinking, 30 days	[0] No	.	[1] Yes	0.3276	[0] No
65406	22	[2] Female	220.80	[1] <350	1.0907	[0] Greater than or eq 0.75	[3] Highest zinc level tertile	2.29	6.0048	1011021	[1] Yes	[0] No	[0] No	20.20	0.3	[1] Heavy drinking, 30 days	[0] No	6.4	[1] Yes	2.4063	[1] Yes
65410	31	[1] Male	415.88	[2] 350-500	0.7001	[1] Below 0.75	[1] Lowest zinc level tertile	1.79	4.4491	28128	[1] Yes	[0] No	[0] No	24.49	2.2	[1] Heavy drinking, 30 days	[0] No	4.2	[1] Yes	0.2202	[0] No
65419	29	[2] Female	180.78	[1] <350	0.4607	[1] Below 0.75	[1] Lowest zinc level tertile	4.66	5.4957	313146	[1] Yes	[1] Yes	[0] No	20.90	5.9	[1] Heavy drinking, 30 days	[1] Yes	.	[1] Yes	3.0120	[1] Yes
65425	27	[1] Male	298.62	[1] <350	0.9010	[0] Greater than or eq 0.75	[2] Middle zinc level tertile	3.58	5.3731	236112	[1] Yes	[0] No	[0] No	23.04	8.6	[1] Heavy drinking, 30 days	[1] Yes	.	[1] Yes	2.2113	[1] Yes
65431	31	[1] Male	359.64	[2] 350-500	0.4272	[1] Below 0.75	[1] Lowest zinc level tertile	2.35	4.5817	38169	[1] Yes	[0] No	[0] No	20.01	8.0	[1] Heavy drinking, 30 days	[1] Yes	.	[1] Yes	0.8182	[0] No
65435	31	[2] Female	939.80	[3] >500	0.5636	[1] Below 0.75	[1] Lowest zinc level tertile	1.47	4.0496	11211	[1] Yes	[0] No	[0] No	23.73	12.9	[1] Heavy drinking, 30 days	[0] No	.	[1] Yes	1.5164	[1] Yes
65436	38	[1] Male	1029.12	[3] >500	0.6268	[1] Below 0.75	[1] Lowest zinc level tertile	3.95	4.5947	39332	[1] Yes	[0] No	[0] No	22.60	6.9	[1] Heavy drinking, 30 days	[0] No	.	[1] Yes	1.5146	[1] Yes
65445	42	[1] Male	565.50	[3] >500	1.1505	[0] Greater than or eq 0.75	[3] Highest zinc level tertile	1.02	4.1484	14075	[1] Yes	[0] No	[0] No	24.22	3.5	[1] Heavy drinking, 30 days	[0] No	.	[1] Yes	0.2544	[0] No
65451	30	[1] Male	710.00	[3] >500	1.2431	[0] Greater than or eq 0.75	[3] Highest zinc level tertile	0.71	5.1614	145004	[1] Yes	[1] Yes	[0] No	25.85	12.5	[1] Heavy drinking, 30 days	[1] Yes	.	[1] Yes	0.2796	[0] No
65454	39	[1] Male	466.55	[2] 350-500	0.9573	[0] Greater than or eq 0.75	[2] Middle zinc level tertile	1.16	3.0839	1213	[1] Yes	[1] Yes	[0] No	24.16	3.9	[1] Heavy drinking, 30 days	[0] No	.	[0] No	0.3202	[0] No
65459	35	[2] Female	54.78	[1] <350	0.3723	[1] Below 0.75	[1] Lowest zinc level tertile	0.63	3.3617	2300	[1] Yes	[0] No	[0] No	19.27	7.2	[1] Heavy drinking, 30 days	[1] Yes	.	[0] No	0.2058	[0] No
65460	31	[2] Female	667.78	[3] >500	2.3173	[0] Greater than or eq 0.75	[3] Highest zinc level tertile	3.47	4.0001	10002	[1] Yes	[0] No	[0] No	17.36	16.5	[1] Heavy drinking, 30 days	[0] No	.	[0] No	1.7886	[1] Yes
65461	29	[1] Male	744.26	[3] >500	1.1042	[0] Greater than or eq 0.75	[3] Highest zinc level tertile	0.99	2.3979	250	[1] Yes	[1] Yes	[0] No	20.30	3.1	[1] Heavy drinking, 30 days	[1] Yes	.	[1] Yes	0.7955	[0] No
65474	30	[1] Male	190.08	[1] <350	1.1625	[0] Greater than or eq 0.75	[3] Highest zinc level tertile	0.85	2.8675	737	[1] Yes	[0] No	[0] No	20.76	4.2	[2] Moderate drinking, 30 days	[0] No	.	[1] Yes	0.4423	[0] No
65475	32	[1] Male	641.60	[3] >500	0.9615	[0] Greater than or eq 0.75	[2] Middle zinc level tertile	10.83	6.2748	1882724	[1] Yes	[1] Yes	[1] Yes	22.94	1.5	[1] Heavy drinking, 30 days	[1] Yes	.	[1] Yes	7.0270	[1] Yes
65492	29	[1] Male	572.70	[3] >500	1.2014	[0] Greater than or eq 0.75	[3] Highest zinc level tertile	1.29	4.6999	50112	[1] Yes	[1] Yes	[0] No	26.20	14.0	[1] Heavy drinking, 30 days	[1] Yes	.	[1] Yes	0.5908	[0] No
65495	31	[1] Male	796.92	[3] >500	1.2960	[0] Greater than or eq 0.75	[3] Highest zinc level tertile	0.93	2.8555	717	[1] Yes	[0] No	[0] No	23.53	10.6	[1] Heavy drinking, 30 days	[0] No	.	[1] Yes	0.5005	[0] No
65503	35	[1] Male	333.00	[1] <350	0.8371	[0] Greater than or eq 0.75	[2] Middle zinc level tertile	1.18	6.5992	3973563	[1] Yes	[1] Yes	[0] No	23.27	9.0	[1] Heavy drinking, 30 days	[1] Yes	.	[1] Yes	0.1826	[0] No
65505	35	[2] Female	154.03	[1] <350	0.6446	[1] Below 0.75	[1] Lowest zinc level tertile	3.39	4.2674	18509	[1] Yes	[0] No	[0] No	19.47	13.2	[1] Heavy drinking, 30 days	[0] No	.	[1] Yes	3.5186	[1] Yes
65507	25	[1] Male	227.13	[1] <350	0.4893	[1] Below 0.75	[1] Lowest zinc level tertile	0.80	5.6642	461492	[1] Yes	[0] No	[0] No	17.24	4.3	[1] Heavy drinking, 30 days	[0] No	.	[1] Yes	0.4169	[0] No
65508	40	[1] Male	391.92	[2] 350-500	0.9297	[0] Greater than or eq 0.75	[2] Middle zinc level tertile	1.81	2.3979	250	[1] Yes	[0] No	[0] No	25.96	1.6	[1] Heavy drinking, 30 days	[1] Yes	.	[1] Yes	0.3861	[0] No
65512	38	[1] Male	287.84	[1] <350	0.9083	[0] Greater than or eq 0.75	[2] Middle zinc level tertile	0.76	4.3123	20528	[1] Yes	[0] No	[0] No	24.22	8.9	[1] Heavy drinking, 30 days	[0] No	.	[1] Yes	0.2362	[0] No
65513	30	[1] Male	1170.89	[3] >500	0.9884	[0] Greater than or eq 0.75	[3] Highest zinc level tertile	2.15	2.3979	250	[1] Yes	[0] No	[0] No	24.58	1.9	[2] Moderate drinking, 30 days	[0] No	21.1	[1] Yes	3.0649	[1] Yes
65519	27	[1] Male	289.50	[1] <350	0.9288	[0] Greater than or eq 0.75	[2] Middle zinc level tertile	3.17	5.4110	257603	[1] Yes	[1] Yes	[0] No	20.28	7.4	[1] Heavy drinking, 30 days	[1] Yes	6.2	[1] Yes	1.2285	[0] No
65523	30	[2] Female	155.52	[1] <350	0.7664	[0] Greater than or eq 0.75	[2] Middle zinc level tertile	2.07	3.1017	1264	[1] Yes	[0] No	[0] No	20.20	9.7	[1] Heavy drinking, 30 days	[0] No	27.0	[0] No	0.3229	[1] Yes
65525	37	[1] Male	541.08	[3] >500	0.8365	[0] Greater than or eq 0.75	[2] Middle zinc level tertile	1.33	4.1824	15220	[1] Yes	[0] No	[0] No	24.22	14.6	[1] Heavy drinking, 30 days	[1] Yes	.	[1] Yes	0.5733	[0] No
65532	31	[1] Male	923.14	[3] >500	0.6870	[1] Below 0.75	[1] Lowest zinc level tertile	1.56	5.0468	111387	[1] Yes	[0] No	[0] No	23.03	14.8	[1] Heavy drinking, 30 days	[0] No	6.7	[1] Yes	1.0165	[0] No
65534	33	[2] Female	760.06	[3] >500	1.3387	[0] Greater than or eq 0.75	[3] Highest zinc level tertile	0.73	4.0426	11031	[1] Yes	[0] No	[0] No	17.31	14.2	[1] Heavy drinking, 30 days	[0] No	.	[1] Yes	0.4521	[0] No
65540	26	[1] Male	592.50	[3] >500	0.8834	[0] Greater than or eq 0.75	[2] Middle zinc level tertile	2.43	5.0168	103952	[1] Yes	[0] No	[0] No	22.32	0.0	[1] Heavy drinking, 30 days	[0] No	6.6	[1] Yes	0.8003	[0] No
65544	31	[1] Male	230.85	[1] <350	1.4410	[0] Greater than or eq 0.75	[3] Highest zinc level tertile	1.43	5.5542	358266	[1] Yes	[0] No	[0] No	24.76	12.2	[1] Heavy drinking, 30 days	[1] Yes	.	[1] Yes	0.8836	[0] No
65546	40	[1] Male	298.35	[1] <350	1.3870	[0] Greater than or eq 0.75	[3] Highest zinc level tertile	1.68	2.3979	250	[1] Yes	[1] Yes	[0] No	22.09	13.2	[1] Heavy drinking, 30 days	[1] Yes	5.5	[1] Yes	0.4391	[0] No
65552	35	[1] Male	823.20	[3] >500	0.9101	[0] Greater than or eq 0.75	[2] Middle zinc level tertile	2.06	4.5877	38700	[1] Yes	[1] Yes	[0] No	29.32	1.2	[1] Heavy drinking, 30 days	[0] No	10.4	[1] Yes	1.7857	[1] Yes
65554	35	[1] Male	291.60	[1] <350	0.5257	[1] Below 0.75	[1] Lowest zinc level tertile	4.30	3.9821	9596	[1] Yes	[1] Yes	[0] No	18.51	8.8	[1] Heavy drinking, 30 days	[1] Yes	.	[1] Yes	3.6191	[1] Yes
65557	35	[1] Male	175.95	[1] <350	0.5715	[1] Below 0.75	[1] Lowest zinc level tertile	3.38	3.7003	5015	[1] Yes	[0] No	[0] No	29.98	14.0	[1] Heavy drinking, 30 days	[0] No	.	[1] Yes	1.2513	[1] Yes
65560	36	[1] Male	982.80	[3] >500	0.9487	[0] Greater than or eq 0.75	[2] Middle zinc level tertile	2.92	4.4350	27228	[1] Yes	[1] Yes	[0] No	23.37	16.7	[1] Heavy drinking, 30 days	[0] No	.	[1] Yes	1.5976	[1] Yes
65570	34	[1] Male	305.27	[1] <350	0.7846	[0] Greater than or eq 0.75	[2] Middle zinc level tertile	1.10	4.0214	10504	[1] Yes	[1] Yes	[0] No	24.34	13.1	[1] Heavy drinking, 30 days	[0] No	.	[1] Yes	0.4693	[0] No
65575	32	[1] Male	485.10	[2] 350-500	0.7731	[0] Greater than or eq 0.75	[2] Middle zinc level tertile	0.71	4.7865	61167	[1] Yes	[0] No	[0] No	26.58	4.2	[1] Heavy drinking, 30 days	[0] No	.	[1] Yes	0.2762	[0] No
65579	33	[2] Female	357.20	[2] 350-500	0.2116	[1] Below 0.75	[1] Lowest zinc level tertile	1.80	4.3076	20306	[1] Yes	[0] No	[0] No	21.80	12.0	[1] Heavy drinking, 30 days	[1] Yes	.	[1] Yes	0.5317	[0] No
65580	36	[1] Male	814.23	[3] >500	1.0198	[0] Greater than or eq 0.75	[3] Highest zinc level tertile	1.05	4.0470	11142	[1] Yes	[0] No	[0] No	22.34	0.2	[1] Heavy drinking, 30 days	[0] No	.	[1] Yes	0.5538	[0] No
65588	35	[2] Female	352.45	[2] 350-500	0.9703	[0] Greater than or eq 0.75	[2] Middle zinc level tertile	1.19	2.3979	250	[1] Yes	[0] No	[0] No	19.43	4.6	[1] Heavy drinking, 30 days	[0] No	.	[1] Yes	0.4611	[0] No
65591	29	[2] Female	484.80	[2] 350-500	1.3556	[0] Greater than or eq 0.75	[3] Highest zinc level tertile	0.81	4.7982	62841	[1] Yes	[0] No	[1] Yes	19.96	4.4	[1] Heavy drinking, 30 days	[1] Yes	.	[1] Yes	0.3843	[0] No
65595	34	[2] Female	471.24	[2] 350-500	0.9740	[0] Greater than or eq 0.75	[2] Middle zinc level tertile	1.50	4.6751	47328	[1] Yes	[1] Yes	[0] No	21.47	7.5	[1] Heavy drinking, 30 days	[1] Yes	9.0	[1] Yes	0.8938	[0] No
65600	32	[1] Male	451.51	[2] 350-500	1.1221	[0] Greater than or eq 0.75	[3] Highest zinc level tertile	0.93	4.7707	58985	[1] Yes	[0] No	[0] No	21.98	3.1	[2] Moderate drinking, 30 days	[1] Yes	.	[1] Yes	0.3410	[0] No
65606	43	[1] Male	457.46	[2] 350-500	0.7839	[0] Greater than or eq 0.75	[2] Middle zinc level tertile	0.98	5.0694	117332	[1] Yes	[0] No	[0] No	22.79	9.5	[1] Heavy drinking, 30 days	[1] Yes	.	[1] Yes	0.2040	[0] No
65610	38	[1] Male	894.44	[3] >500	0.6775	[1] Below 0.75	[1] Lowest zinc level tertile	2.16	4.3709	23489	[1] Yes	[0] No	[0] No	22.46	9.2	[1] Heavy drinking, 30 days	[0] No	7.9	[1] Yes	0.6686	[0] No
65618	34	[2] Female	208.98	[1] <350	0.5905	[1] Below 0.75	[1] Lowest zinc level tertile	0.59	3.7290	5358	[1] Yes	[0] No	[0] No	23.83	2.5	[1] Heavy drinking, 30 days	[0] No	.	[1] Yes	0.1825	[0] No
65622	41	[1] Male	321.31	[1] <350	0.3444	[1] Below 0.75	[1] Lowest zinc level tertile	0.97	3.9834	9625	[1] Yes	[1] Yes	[0] No	19.94	5.9	[1] Heavy drinking, 30 days	[1] Yes	.	[1] Yes	0.3136	[0] No
65625	34	[1] Male	396.68	[2] 350-500	1.0719	[0] Greater than or eq 0.75	[3] Highest zinc level tertile	0.61	3.4322	2705	[1] Yes	[1] Yes	[0] No	24.51	6.8	[1] Heavy drinking, 30 days	[1] Yes	.	[1] Yes	0.2616	[0] No
65626	33	[2] Female	573.80	[3] >500	0.8749	[0] Greater than or eq 0.75	[2] Middle zinc level tertile	1.08	4.3372	21739	[1] Yes	[0] No	[0] No	19.53	3.9	[1] Heavy drinking, 30 days	[0] No	.	[1] Yes	0.4505	[0] No
65630	38	[1] Male	273.76	[1] <350	1.2014	[0] Greater than or eq 0.75	[3] Highest zinc level tertile	5.16	2.9263	844	[1] Yes	[1] Yes	[0] No	24.21	14.1	[1] Heavy drinking, 30 days	[0] No	.	[1] Yes	3.8115	[1] Yes
65637	34	[2] Female	1407.68	[3] >500	0.9309	[0] Greater than or eq 0.75	[2] Middle zinc level tertile	1.03	2.3979	250	[1] Yes	[0] No	[0] No	27.55	9.5	[1] Heavy drinking, 30 days	[0] No	.	[0] No	0.5960	[0] No
65639	37	[1] Male	375.57	[2] 350-500	1.0159	[0] Greater than or eq 0.75	[3] Highest zinc level tertile	1.14	3.8576	7205	[1] Yes	[0] No	[0] No	30.49	2.7	[1] Heavy drinking, 30 days	[0] No	.	.	0.3732	[0] No
65648	38	[2] Female	226.32	[1] <350	0.6866	[1] Below 0.75	[1] Lowest zinc level tertile	0.93	4.3932	24731	[1] Yes	[1] Yes	[0] No	31.24	9.3	[1] Heavy drinking, 30 days	[1] Yes	.	[1] Yes	0.3037	[0] No
65653	41	[2] Female	414.49	[2] 350-500	0.8594	[0] Greater than or eq 0.75	[2] Middle zinc level tertile	0.86	4.3233	21051	[1] Yes	[0] No	[0] No	26.04	8.3	[1] Heavy drinking, 30 days	[0] No	.	[0] No	0.2046	[0] No
65658	35	[1] Male	736.39	[3] >500	0.4740	[1] Below 0.75	[1] Lowest zinc level tertile	1.79	4.1860	15346	[1] Yes	[1] Yes	[1] Yes	24.62	8.2	[1] Heavy drinking, 30 days	[1] Yes	6.5	[1] Yes	0.5363	[0] No
65671	30	[1] Male	1103.76	[3] >500	1.3681	[0] Greater than or eq 0.75	[3] Highest zinc level tertile	1.19	4.2291	16948	[1] Yes	[0] No	[0] No	18.99	0.3	[1] Heavy drinking, 30 days	[0] No	.	[1] Yes	0.7877	[0] No
65676	32	[1] Male	952.25	[3] >500	1.4862	[0] Greater than or eq 0.75	[3] Highest zinc level tertile	2.08	3.9201	8320	[1] Yes	[0] No	[0] No	23.15	13.9	[2] Moderate drinking, 30 days	[1] Yes	7.3	[1] Yes	0.8588	[0] No
65681	30	[1] Male	601.98	[3] >500	1.1960	[0] Greater than or eq 0.75	[3] Highest zinc level tertile	0.52	2.3979	250	[1] Yes	[0] No	[0] No	23.12	7.6	[1] Heavy drinking, 30 days	[1] Yes	.	[1] Yes	0.3370	[0] No
65685	29	[1] Male	543.78	[3] >500	1.9302	[0] Greater than or eq 0.75	[3] Highest zinc level tertile	2.33	5.1242	133097	[1] Yes	[0] No	[0] No	19.19	5.3	[1] Heavy drinking, 30 days	[1] Yes	5.3	[1] Yes	0.8672	[0] No
65701	32	[1] Male	577.94	[3] >500	0.9066	[0] Greater than or eq 0.75	[2] Middle zinc level tertile	0.97	2.3979	250	[1] Yes	[0] No	[0] No	21.47	15.2	[1] Heavy drinking, 30 days	[0] No	.	[1] Yes	0.4566	[0] No
65702	32	[1] Male	710.10	[3] >500	1.0116	[0] Greater than or eq 0.75	[3] Highest zinc level tertile	0.64	3.4579	2870	[1] Yes	[1] Yes	[0] No	22.53	8.2	[1] Heavy drinking, 30 days	[1] Yes	.	[1] Yes	0.2798	[0] No
65704	29	[2] Female	371.83	[2] 350-500	1.0196	[0] Greater than or eq 0.75	[3] Highest zinc level tertile	1.81	4.9147	82169	[1] Yes	[0] No	[0] No	19.92	0.1	[1] Heavy drinking, 30 days	[0] No	.	[0] No	1.0511	[0] No
65705	31	[2] Female	234.72	[1] <350	0.7356	[1] Below 0.75	[1] Lowest zinc level tertile	0.92	4.0461	11120	[1] Yes	[0] No	[0] No	25.71	5.1	[1] Heavy drinking, 30 days	[1] Yes	.	[1] Yes	0.3299	[0] No
65710	35	[1] Male	327.61	[1] <350	0.6073	[1] Below 0.75	[1] Lowest zinc level tertile	1.37	4.5317	34018	[1] Yes	[0] No	[0] No	20.02	6.2	[1] Heavy drinking, 30 days	[1] Yes	.	[1] Yes	0.6148	[0] No
65711	32	[1] Male	160.08	[1] <350	0.8824	[0] Greater than or eq 0.75	[2] Middle zinc level tertile	1.07	5.2139	163660	[1] Yes	[1] Yes	[0] No	20.16	6.9	[1] Heavy drinking, 30 days	[0] No	.	[1] Yes	0.4123	[0] No
65712	36	[2] Female	702.13	[3] >500	0.9316	[0] Greater than or eq 0.75	[2] Middle zinc level tertile	1.72	2.3979	250	[1] Yes	[1] Yes	[0] No	27.66	3.4	[1] Heavy drinking, 30 days	[0] No	.	[1] Yes	0.5781	[0] No
65715	31	[1] Male	1295.40	[3] >500	1.0551	[0] Greater than or eq 0.75	[3] Highest zinc level tertile	1.49	2.3979	250	[1] Yes	[0] No	[0] No	17.51	5.8	[1] Heavy drinking, 30 days	[1] Yes	6.1	[1] Yes	1.1606	[0] No
65716	35	[1] Male	1510.86	[3] >500	1.2384	[0] Greater than or eq 0.75	[3] Highest zinc level tertile	2.32	3.4409	2760	[1] Yes	[0] No	[0] No	24.22	2.5	[1] Heavy drinking, 30 days	[0] No	7.4	[1] Yes	2.4193	[1] Yes
65720	42	[1] Male	331.42	[1] <350	0.7229	[1] Below 0.75	[1] Lowest zinc level tertile	3.24	5.0044	101020	[1] Yes	[0] No	[0] No	22.78	1.6	[1] Heavy drinking, 30 days	[0] No	.	[1] Yes	1.6026	[1] Yes
65722	28	[1] Male	397.50	[2] 350-500	1.1869	[0] Greater than or eq 0.75	[3] Highest zinc level tertile	0.74	2.3979	250	[1] Yes	[0] No	[0] No	21.50	0.2	[1] Heavy drinking, 30 days	[1] Yes	.	[1] Yes	1.0431	[0] No
65728	31	[1] Male	788.74	[3] >500	0.8117	[0] Greater than or eq 0.75	[2] Middle zinc level tertile	0.49	4.6530	44980	[1] Yes	[0] No	[0] No	27.01	12.9	[1] Heavy drinking, 30 days	[0] No	.	[0] No	0.1972	[0] No
65730	50	[1] Male	720.72	[3] >500	0.4765	[1] Below 0.75	[1] Lowest zinc level tertile	2.20	2.3979	250	[1] Yes	[1] Yes	[0] No	23.36	6.4	[1] Heavy drinking, 30 days	[0] No	8.0	[1] Yes	1.2323	[0] No
65734	33	[1] Male	793.16	[3] >500	0.9275	[0] Greater than or eq 0.75	[2] Middle zinc level tertile	1.47	4.1535	14241	[1] Yes	[1] Yes	[0] No	21.88	4.4	[1] Heavy drinking, 30 days	[0] No	8.9	[1] Yes	1.2890	[0] No
65735	24	[2] Female	231.66	[1] <350	0.8425	[0] Greater than or eq 0.75	[2] Middle zinc level tertile	1.02	6.8082	6429352	[1] Yes	[1] Yes	[0] No	21.45	8.2	[1] Heavy drinking, 30 days	[1] Yes	.	[1] Yes	0.6095	[0] No
65736	32	[1] Male	322.00	[1] <350	0.7633	[0] Greater than or eq 0.75	[1] Lowest zinc level tertile	2.22	5.4926	310883	[1] Yes	[0] No	[0] No	24.49	12.6	[1] Heavy drinking, 30 days	[1] Yes	6.9	[1] Yes	0.5624	[0] No
65739	31	[1] Male	434.00	[2] 350-500	0.5922	[1] Below 0.75	[1] Lowest zinc level tertile	1.04	3.1723	1487	[1] Yes	[1] Yes	[0] No	21.26	3.2	[1] Heavy drinking, 30 days	[0] No	.	[1] Yes	0.6545	[0] No
65743	28	[2] Female	444.28	[2] 350-500	1.3388	[0] Greater than or eq 0.75	[3] Highest zinc level tertile	1.98	5.7890	615177	[1] Yes	[0] No	[0] No	20.43	3.7	[1] Heavy drinking, 30 days	[1] Yes	.	[1] Yes	1.1759	[0] No
65745	42	[1] Male	475.32	[2] 350-500	0.5780	[1] Below 0.75	[1] Lowest zinc level tertile	3.63	2.3979	250	[1] Yes	[0] No	[0] No	23.88	12.6	[1] Heavy drinking, 30 days	[0] No	.	[1] Yes	1.9102	[1] Yes
65757	37	[1] Male	176.88	[1] <350	0.7646	[0] Greater than or eq 0.75	[2] Middle zinc level tertile	2.37	3.0839	1213	[1] Yes	[0] No	[0] No	22.65	5.0	[1] Heavy drinking, 30 days	[1] Yes	5.4	[1] Yes	0.8841	[0] No
65762	33	[1] Male	840.88	[3] >500	0.5381	[1] Below 0.75	[1] Lowest zinc level tertile	1.38	3.6049	4026	[1] Yes	[1] Yes	[0] No	21.47	11.3	[1] Heavy drinking, 30 days	[0] No	.	[1] Yes	0.7988	[0] No
65768	34	[1] Male	429.03	[2] 350-500	0.3010	[1] Below 0.75	[1] Lowest zinc level tertile	1.51	4.9721	93784	[1] Yes	[0] No	[0] No	32.41	8.5	[1] Heavy drinking, 30 days	[1] Yes	5.3	[1] Yes	0.7183	[0] No
65770	34	[2] Female	826.88	[3] >500	0.9894	[0] Greater than or eq 0.75	[3] Highest zinc level tertile	1.23	4.1162	13067	[1] Yes	[0] No	[0] No	21.97	8.0	[1] Heavy drinking, 30 days	[0] No	.	[1] Yes	0.9559	[0] No
65773	26	[1] Male	495.72	[2] 350-500	0.9467	[0] Greater than or eq 0.75	[2] Middle zinc level tertile	0.81	3.1847	1530	[1] Yes	[0] No	[0] No	21.22	4.6	[1] Heavy drinking, 30 days	[0] No	.	[1] Yes	0.5102	[0] No
65774	29	[2] Female	639.36	[3] >500	0.9287	[0] Greater than or eq 0.75	[2] Middle zinc level tertile	1.27	5.7473	558911	[1] Yes	[0] No	[0] No	20.57	13.0	[1] Heavy drinking, 30 days	[0] No	.	[0] No	0.9828	[0] No
65779	32	[1] Male	592.02	[3] >500	0.8348	[0] Greater than or eq 0.75	[2] Middle zinc level tertile	7.38	5.5562	359936	[1] Yes	[0] No	[0] No	18.41	14.3	[1] Heavy drinking, 30 days	[0] No	.	[1] Yes	4.1828	[1] Yes
65780	35	[2] Female	587.88	[3] >500	0.8226	[0] Greater than or eq 0.75	[2] Middle zinc level tertile	0.86	3.9987	9969	[1] Yes	[1] Yes	[0] No	17.86	6.9	[1] Heavy drinking, 30 days	[1] Yes	.	[1] Yes	0.3101	[0] No
65785	36	[1] Male	375.70	[2] 350-500	1.3219	[0] Greater than or eq 0.75	[3] Highest zinc level tertile	2.60	5.3444	221017	[1] Yes	[1] Yes	[0] No	24.21	14.4	[1] Heavy drinking, 30 days	[0] No	7.3	[1] Yes	1.2926	[0] No
65790	43	[1] Male	325.12	[1] <350	0.6972	[1] Below 0.75	[1] Lowest zinc level tertile	1.65	5.3600	229063	[1] Yes	[0] No	[0] No	23.25	3.9	[1] Heavy drinking, 30 days	.	4.0	[1] Yes	0.3746	[0] No
65795	48	[2] Female	680.89	[3] >500	1.6471	[0] Greater than or eq 0.75	[3] Highest zinc level tertile	1.50	4.4500	28187	[1] Yes	[0] No	[0] No	27.22	8.7	[2] Moderate drinking, 30 days	[0] No	5.4	[0] No	0.5142	[0] No
65798	35	[1] Male	50.46	[1] <350	0.8023	[0] Greater than or eq 0.75	[2] Middle zinc level tertile	2.49	5.6622	459432	[1] Yes	[1] Yes	[0] No	23.29	4.3	[1] Heavy drinking, 30 days	[0] No	9.2	[1] Yes	1.1192	[0] No
65799	30	[1] Male	872.83	[3] >500	1.0208	[0] Greater than or eq 0.75	[3] Highest zinc level tertile	0.98	4.5416	34800	[0] No	[0] No	[0] No	20.90	5.5	[1] Heavy drinking, 30 days	[1] Yes	.	[1] Yes	0.7615	[0] No
65802	28	[2] Female	169.85	[1] <350	0.8155	[0] Greater than or eq 0.75	[2] Middle zinc level tertile	2.78	2.7126	516	[1] Yes	[1] Yes	[0] No	20.90	13.5	[1] Heavy drinking, 30 days	[0] No	7.6	[1] Yes	1.8954	[1] Yes
65807	38	[1] Male	327.50	[1] <350	0.8244	[0] Greater than or eq 0.75	[2] Middle zinc level tertile	7.08	5.8069	641083	[1] Yes	[1] Yes	[0] No	25.83	14.2	[2] Moderate drinking, 30 days	[0] No	.	[1] Yes	5.0604	[1] Yes
65813	37	[1] Male	261.80	[1] <350	0.8575	[0] Greater than or eq 0.75	[2] Middle zinc level tertile	4.32	5.8541	714675	[1] Yes	[1] Yes	[0] No	20.34	5.7	[1] Heavy drinking, 30 days	[1] Yes	.	[1] Yes	0.8920	[1] Yes
65823	31	[1] Male	423.43	[2] 350-500	0.6713	[1] Below 0.75	[1] Lowest zinc level tertile	0.99	4.4354	27251	[0] No	[0] No	[0] No	23.18	15.0	[1] Heavy drinking, 30 days	[0] No	.	[1] Yes	0.3971	[0] No
65827	28	[1] Male	462.07	[2] 350-500	1.2811	[0] Greater than or eq 0.75	[3] Highest zinc level tertile	0.75	6.5183	3298363	[1] Yes	[0] No	[0] No	19.59	4.2	[1] Heavy drinking, 30 days	[1] Yes	.	[0] No	0.2888	[0] No
65828	29	[1] Male	470.25	[2] 350-500	1.0179	[0] Greater than or eq 0.75	[3] Highest zinc level tertile	1.02	4.6431	43964	[1] Yes	[0] No	[0] No	25.25	7.4	[1] Heavy drinking, 30 days	[0] No	.	[1] Yes	0.7673	[0] No
65843	42	[1] Male	574.56	[3] >500	0.6906	[1] Below 0.75	[1] Lowest zinc level tertile	1.88	4.4869	30684	[0] No	[0] No	[0] No	24.54	14.5	[1] Heavy drinking, 30 days	[1] Yes	7.2	[1] Yes	0.5792	[0] No
65846	33	[1] Male	552.11	[3] >500	1.1707	[0] Greater than or eq 0.75	[3] Highest zinc level tertile	0.92	5.0556	113660	[1] Yes	[0] No	[0] No	26.15	0.2	[1] Heavy drinking, 30 days	[1] Yes	.	[1] Yes	0.3598	[0] No
65853	32	[1] Male	552.78	[3] >500	0.6075	[1] Below 0.75	[1] Lowest zinc level tertile	1.63	4.8897	77580	[1] Yes	[0] No	[0] No	29.06	0.1	[1] Heavy drinking, 30 days	[1] Yes	13.6	[1] Yes	1.2719	[1] Yes
65860	25	[1] Male	683.40	[3] >500	0.9376	[0] Greater than or eq 0.75	[2] Middle zinc level tertile	0.40	3.8913	7786	[1] Yes	[1] Yes	[0] No	20.37	1.0	[1] Heavy drinking, 30 days	[1] Yes	.	[1] Yes	0.3903	[0] No
65864	32	[1] Male	183.27	[1] <350	0.9504	[0] Greater than or eq 0.75	[2] Middle zinc level tertile	1.18	6.0077	1017830	[1] Yes	[0] No	[0] No	26.73	13.0	[1] Heavy drinking, 30 days	[1] Yes	.	[1] Yes	0.4125	[0] No
65870	35	[1] Male	1033.60	[3] >500	0.9660	[0] Greater than or eq 0.75	[2] Middle zinc level tertile	1.77	5.0120	102795	[1] Yes	[0] No	[0] No	22.88	3.2	[1] Heavy drinking, 30 days	[1] Yes	8.8	[1] Yes	1.5373	[1] Yes
65872	40	[1] Male	672.00	[3] >500	0.7748	[0] Greater than or eq 0.75	[2] Middle zinc level tertile	2.47	4.8422	69530	[1] Yes	[1] Yes	[0] No	21.22	6.9	[1] Heavy drinking, 30 days	[1] Yes	.	[1] Yes	0.9724	[0] No
65873	41	[1] Male	730.95	[3] >500	0.7802	[0] Greater than or eq 0.75	[2] Middle zinc level tertile	0.84	2.7686	587	[1] Yes	[0] No	[0] No	24.54	0.0	[1] Heavy drinking, 30 days	[0] No	.	[1] Yes	0.2607	[0] No
65874	35	[1] Male	967.68	[3] >500	1.5511	[0] Greater than or eq 0.75	[3] Highest zinc level tertile	0.92	4.2185	16537	[1] Yes	[0] No	[0] No	19.69	13.5	[1] Heavy drinking, 30 days	[0] No	.	[1] Yes	0.5035	[0] No
65875	42	[1] Male	1062.96	[3] >500	0.8688	[0] Greater than or eq 0.75	[2] Middle zinc level tertile	17.48	2.9782	951	[1] Yes	[1] Yes	[0] No	19.62	14.4	[1] Heavy drinking, 30 days	[1] Yes	.	[1] Yes	19.5101	[1] Yes
65877	50	[1] Male	910.78	[3] >500	0.7422	[1] Below 0.75	[1] Lowest zinc level tertile	1.21	5.2714	186794	[1] Yes	[1] Yes	[0] No	21.19	0.1	[1] Heavy drinking, 30 days	[0] No	.	[1] Yes	0.4069	[0] No
65887	32	[1] Male	328.70	[1] <350	1.1285	[0] Greater than or eq 0.75	[3] Highest zinc level tertile	6.60	5.6792	477801	[0] No	[0] No	[0] No	22.76	14.1	[1] Heavy drinking, 30 days	[0] No	.	[1] Yes	2.3649	[1] Yes
65895	30	[1] Male	354.42	[2] 350-500	1.1618	[0] Greater than or eq 0.75	[3] Highest zinc level tertile	2.61	5.4815	303023	[1] Yes	[0] No	[0] No	21.85	1.1	[1] Heavy drinking, 30 days	[0] No	5.9	[1] Yes	1.8080	[1] Yes
65897	39	[1] Male	259.92	[1] <350	0.5564	[1] Below 0.75	[1] Lowest zinc level tertile	1.31	4.4651	29183	[1] Yes	[1] Yes	[0] No	22.49	7.1	[2] Moderate drinking, 30 days	[0] No	.	[1] Yes	0.5202	[0] No
65898	41	[1] Male	225.00	[1] <350	0.5575	[1] Below 0.75	[1] Lowest zinc level tertile	1.83	3.4558	2856	[1] Yes	[1] Yes	[0] No	27.17	2.2	[1] Heavy drinking, 30 days	[1] Yes	7.8	[1] Yes	0.5405	[0] No
65905	37	[1] Male	588.80	[3] >500	0.8467	[0] Greater than or eq 0.75	[2] Middle zinc level tertile	1.19	5.3092	203813	[1] Yes	[1] Yes	[0] No	21.22	7.5	[1] Heavy drinking, 30 days	[1] Yes	.	[1] Yes	0.3680	[0] No
65911	28	[2] Female	269.28	[1] <350	0.5888	[1] Below 0.75	[1] Lowest zinc level tertile	2.68	4.9543	90013	[1] Yes	[0] No	.	21.47	9.5	[1] Heavy drinking, 30 days	[1] Yes	6.2	[0] No	1.2955	[0] No
65913	32	[1] Male	113.87	[1] <350	1.3344	[0] Greater than or eq 0.75	[3] Highest zinc level tertile	1.91	5.2839	192249	[1] Yes	[1] Yes	[0] No	20.60	5.8	[1] Heavy drinking, 30 days	[1] Yes	4.4	[1] Yes	1.0706	[0] No
65917	35	[1] Male	216.92	[1] <350	0.8357	[0] Greater than or eq 0.75	[2] Middle zinc level tertile	63.36	4.7997	63045	[1] Yes	[1] Yes	[0] No	22.09	10.2	[1] Heavy drinking, 30 days	[1] Yes	.	[1] Yes	34.5946	[1] Yes
65921	27	[1] Male	815.04	[3] >500	1.4185	[0] Greater than or eq 0.75	[3] Highest zinc level tertile	0.97	3.2284	1692	[1] Yes	[0] No	[0] No	32.66	5.7	[1] Heavy drinking, 30 days	[0] No	.	[1] Yes	0.5852	[0] No
65927	34	[1] Male	1114.35	[3] >500	0.9388	[0] Greater than or eq 0.75	[2] Middle zinc level tertile	1.68	5.1291	134615	[1] Yes	[1] Yes	[0] No	21.63	4.7	[1] Heavy drinking, 30 days	[1] Yes	4.8	[1] Yes	0.4433	[0] No
65929	41	[1] Male	189.24	[1] <350	0.7199	[1] Below 0.75	[1] Lowest zinc level tertile	3.80	4.4855	30587	[1] Yes	[0] No	[0] No	20.98	10.7	[1] Heavy drinking, 30 days	[0] No	.	[1] Yes	1.1486	[1] Yes
65931	49	[1] Male	628.30	[3] >500	0.8356	[0] Greater than or eq 0.75	[2] Middle zinc level tertile	2.86	4.6006	39869	[1] Yes	[0] No	[0] No	20.30	0.1	[1] Heavy drinking, 30 days	[0] No	5.2	[1] Yes	0.9855	[0] No
65934	26	[2] Female	697.50	[3] >500	0.8985	[0] Greater than or eq 0.75	[2] Middle zinc level tertile	1.09	3.5807	3808	[1] Yes	[0] No	[0] No	21.19	11.8	[1] Heavy drinking, 30 days	[1] Yes	.	[1] Yes	0.3931	[0] No
65955	29	[2] Female	492.68	[2] 350-500	0.3334	[1] Below 0.75	[1] Lowest zinc level tertile	1.97	4.6672	46469	[1] Yes	[0] No	[0] No	19.78	11.8	[1] Heavy drinking, 30 days	[0] No	6.6	[1] Yes	0.9384	[0] No
65962	34	[1] Male	503.55	[3] >500	1.2464	[0] Greater than or eq 0.75	[3] Highest zinc level tertile	2.75	3.2586	1814	[0] No	[0] No	[0] No	23.72	0.6	[1] Heavy drinking, 30 days	[0] No	7.8	[1] Yes	5.6628	[1] Yes
65966	39	[1] Male	617.60	[3] >500	0.9136	[0] Greater than or eq 0.75	[2] Middle zinc level tertile	1.56	4.5470	35241	[0] No	[0] No	[0] No	22.68	5.1	[1] Heavy drinking, 30 days	[0] No	7.0	[1] Yes	0.5170	[0] No
65969	30	[2] Female	401.44	[2] 350-500	0.9754	[0] Greater than or eq 0.75	[3] Highest zinc level tertile	1.40	4.0387	10933	[1] Yes	[0] No	[0] No	20.32	4.1	[1] Heavy drinking, 30 days	[0] No	.	[1] Yes	0.9983	[0] No
65977	32	[2] Female	298.92	[1] <350	0.7822	[0] Greater than or eq 0.75	[2] Middle zinc level tertile	0.55	2.8089	644	[1] Yes	[0] No	[0] No	38.41	1.9	[1] Heavy drinking, 30 days	[1] Yes	.	[1] Yes	0.2196	[0] No
65979	29	[2] Female	228.79	[1] <350	0.7930	[0] Greater than or eq 0.75	[2] Middle zinc level tertile	0.73	3.6618	4590	[1] Yes	[0] No	[0] No	25.30	10.8	[1] Heavy drinking, 30 days	[0] No	.	[1] Yes	0.2703	[0] No
65986	30	[1] Male	859.60	[3] >500	0.5269	[1] Below 0.75	[1] Lowest zinc level tertile	0.59	3.3495	2236	[0] No	[0] No	[0] No	21.80	0.1	[1] Heavy drinking, 30 days	[0] No	.	[1] Yes	0.4054	[0] No
65990	38	[1] Male	387.01	[2] 350-500	0.7440	[1] Below 0.75	[1] Lowest zinc level tertile	1.36	4.6913	49120	[1] Yes	[1] Yes	[0] No	26.20	14.4	[1] Heavy drinking, 30 days	[1] Yes	.	[0] No	0.4525	[0] No
65992	47	[1] Male	193.52	[1] <350	0.8213	[0] Greater than or eq 0.75	[2] Middle zinc level tertile	2.99	5.7119	515160	[1] Yes	[1] Yes	[0] No	22.93	13.6	[1] Heavy drinking, 30 days	[0] No	.	[1] Yes	0.7484	[0] No
65999	37	[1] Male	801.99	[3] >500	0.6410	[1] Below 0.75	[1] Lowest zinc level tertile	1.70	4.6519	44861	[1] Yes	[1] Yes	[0] No	21.60	16.3	[1] Heavy drinking, 30 days	[0] No	4.7	[1] Yes	0.5405	[0] No
